# Supplementary material for: Pericoronary Fat Attenuation Index and MRI-Derived Coronary Flow Reserve: A Comparative Study in Suspected Versus Known Coronary Artery Disease
Source: Tomography. 2026 Apr 13;12(4):55. doi: 10.3390/tomography12040055 (PMC13119742; doi:10.3390/tomography12040055)
Supplement: Supplementary file 1 [file tomography-12-00055-s001.zip]

Archive with 1 entries (1 files):
- tomography-4149513-SI.pdf
